# Supplementary material for: Genome Analysis of Methicillin-Resistant and Methicillin-Susceptible Staphylococcus aureus ST398 Strains Isolated from Patients with Invasive Infection
Source: Microorganisms. 2023 May 30;11(6):1446. doi: 10.3390/microorganisms11061446 (PMC10302279; doi:10.3390/microorganisms11061446)
Supplement: Supplementary file 1 [file microorganisms-11-01446-s001.zip]

Archive with 1 entries (1 files):
- microorganisms-2407801-supplementary.pdf
